# Supplementary material for: Social Support’s Dual Mechanisms in the Loneliness–Frailty Link Among Older Adults with Diabetes in Beijing: A Cross-Sectional Study of Mediation and Moderation
Source: Healthcare (Basel). 2025 Jul 16;13(14):1713. doi: 10.3390/healthcare13141713 (PMC12294273; doi:10.3390/healthcare13141713)
Supplement: Supplementary file 1 [file healthcare-13-01713-s001.zip]

Archive with 1 entries (1 files):
- healthcare-3666412-supplementary.pdf
